# Supplementary material for: Self-Esteem, Socioeconomic Status and Social Participation of Persons with Disabilities Living in Areas Affected by Armed Conflict in Colombia
Source: Int J Environ Res Public Health. 2021 Apr 19;18(8):4328. doi: 10.3390/ijerph18084328 (PMC8073117; doi:10.3390/ijerph18084328)
Supplement: Supplementary file 1 [file ijerph-18-04328-s001.zip]

Archive with 1 entries (1 files):
- ijerph-1137064 supplementary final_ty.pdf
